# Supplementary material for: Dandelion Leaf Aqueous Extract Relieves Hyperuricemia and Its Complications via Modulating Uric Acid Metabolism, Renal Inflammation, and Gut Microbes
Source: Foods. 2025 Nov 10;14(22):3843. doi: 10.3390/foods14223843 (PMC12651310; doi:10.3390/foods14223843)
Supplement: Supplementary file 1 [file foods-14-03843-s001.zip]

Archive with 1 entries (1 files):
- foods-3942006-supplementary.pdf
